# Supplementary material for: Biochemical Traits, 1H NMR Profile and Residual DNA Content of ‘Asprinio’, White Wine from Campania Region (Southern Italy)
Source: Foods. 2022 Aug 3;11(15):2322. doi: 10.3390/foods11152322 (PMC9368296; doi:10.3390/foods11152322)
Supplement: Supplementary file 1 [file foods-11-02322-s001.zip]

Archive with 1 entries (1 files):
- foods-1792697-supplementary.pdf
